# Supplementary material for: A Novel Immunofluorescence Assay for the Rapid Serological Detection of SARS-CoV-2 Infection
Source: Viruses. 2021 Apr 24;13(5):747. doi: 10.3390/v13050747 (PMC8146438; doi:10.3390/v13050747)
Supplement: Supplementary file 1 [file viruses-13-00747-s001.zip]

Archive with 1 entries (1 files):
- viruses-1193136-SI.pdf
